# Supplementary material for: A Bacterial Toxin Perturbs Intracellular Amino Acid Balance To Induce Persistence
Source: mBio. 2021 Feb 23;12(1):e03020-20. doi: 10.1128/mBio.03020-20 (PMC8545095; doi:10.1128/mBio.03020-20)
Supplement: TABLE S1 [file mbio.03020-20-st001.xlsx]

## Sheet: control_nonidentical
Name	Description	Modifications in Replicate 1	# Peptides in Replicate 1	Modifications in Replicate 2	# Peptides in Replicate 2
groS	10 kDa chaperonin OS=Caulobacter vibrioides (strain NA1000 / CB15N) OX=565050 GN=groS PE=2 SV=1	ND	0	Phospho [T30]	6
gpmA	2,3-bisphosphoglycerate-dependent phosphoglycerate mutase OS=Caulobacter vibrioides (strain NA1000 / CB15N) OX=565050 GN=gpmA PE=3 SV=1	Phospho [Y90; S142; T146]	4	Phospho [S142]	5
CCNA_03582	3'(2'),5'-bisphosphate nucleotidase CysQ OS=Caulobacter vibrioides (strain NA1000 / CB15N) OX=565050 GN=CCNA_03582 PE=4 SV=1	ND	0	Phospho [T100]	1
rpsP	30S ribosomal protein S16 OS=Caulobacter vibrioides (strain NA1000 / CB15N) OX=565050 GN=rpsP PE=3 SV=1	Phospho [Y16]	5	ND	0
rpsR	30S ribosomal protein S18 OS=Caulobacter vibrioides (strain NA1000 / CB15N) OX=565050 GN=rpsR PE=3 SV=1	Acetyl [N-Term]; Phospho [T2]	3	ND	0
rpsB	30S ribosomal protein S2 OS=Caulobacter vibrioides (strain NA1000 / CB15N) OX=565050 GN=rpsB PE=3 SV=1	Phospho [S265]	12	ND	0
rpsI	30S ribosomal protein S9 OS=Caulobacter vibrioides (strain NA1000 / CB15N) OX=565050 GN=rpsI PE=3 SV=1	Acetyl [N-Term]; Phospho [T2; S12; S14]	5	ND	0
kduI	4-deoxy-L-threo-5-hexosulose-uronate ketol-isomerase OS=Caulobacter vibrioides (strain NA1000 / CB15N) OX=565050 GN=kduI PE=3 SV=1	Phospho [T117]	2	ND	0
rplR	50S ribosomal protein L18 OS=Caulobacter vibrioides (strain NA1000 / CB15N) OX=565050 GN=rplR PE=3 SV=1	Phospho [Y40]	5	ND	0
rplW	50S ribosomal protein L23 OS=Caulobacter vibrioides (strain NA1000 / CB15N) OX=565050 GN=rplW PE=3 SV=1	ND	0	Phospho [Y8]	4
rplD	50S ribosomal protein L4 OS=Caulobacter vibrioides (strain NA1000 / CB15N) OX=565050 GN=rplD PE=3 SV=1	ND	0	Phospho [T191; T195]	11
rplL	50S ribosomal protein L7/L12 OS=Caulobacter vibrioides (strain NA1000 / CB15N) OX=565050 GN=rplL PE=3 SV=1	Phospho [S106]	9	ND	0
groL	60 kDa chaperonin OS=Caulobacter vibrioides (strain NA1000 / CB15N) OX=565050 GN=groL PE=2 SV=1	Phospho [S55]	29	Phospho [S55]	26
pgl	6-phosphogluconolactonase OS=Caulobacter vibrioides (strain NA1000 / CB15N) OX=565050 GN=pgl PE=4 SV=1	Phospho [T48]	2	ND	0
CCNA_02231	ABC transporter ATP-binding protein OS=Caulobacter vibrioides (strain NA1000 / CB15N) OX=565050 GN=CCNA_02231 PE=4 SV=1	Phospho [S291]	9	ND	0
CCNA_03714	ABC transporter ATP-binding protein OS=Caulobacter vibrioides (strain NA1000 / CB15N) OX=565050 GN=CCNA_03714 PE=4 SV=1	Phospho [S244]	2	ND	0
CCNA_03233	Acetyl ornithine aminotransferase OS=Caulobacter vibrioides (strain NA1000 / CB15N) OX=565050 GN=CCNA_03233 PE=3 SV=1	ND	0	Phospho [Y360]	2
sspB	Adapter for ClpXP proteolysis of tmRNA-tagged proteins SspB OS=Caulobacter vibrioides (strain NA1000 / CB15N) OX=565050 GN=sspB PE=4 SV=1	Phospho [S101; Y104]	3	ND	0
CCNA_02545	Alkaline phosphatase OS=Caulobacter vibrioides (strain NA1000 / CB15N) OX=565050 GN=CCNA_02545 PE=4 SV=1	Phospho [S65; T69]	2	Phospho [T69; T71]	4
CCNA_03127	Aminoacyl-histidine dipeptidase OS=Caulobacter vibrioides (strain NA1000 / CB15N) OX=565050 GN=CCNA_03127 PE=4 SV=1	ND	0	Phospho [S298]	2
asd	Aspartate-semialdehyde dehydrogenase OS=Caulobacter vibrioides (strain NA1000 / CB15N) OX=565050 GN=asd PE=3 SV=1	Phospho [S95; T281]	6	Phospho [S96]	10
atpD	ATP synthase subunit beta OS=Caulobacter vibrioides (strain NA1000 / CB15N) OX=565050 GN=atpD PE=3 SV=1	Phospho [T219]	17	ND	0
CCNA_03578	ATP-dependent DNA helicase recQ OS=Caulobacter vibrioides (strain NA1000 / CB15N) OX=565050 GN=CCNA_03578 PE=4 SV=1	ND	0	Phospho [S122]	3
CCNA_00290	Autotransporter protein OS=Caulobacter vibrioides (strain NA1000 / CB15N) OX=565050 GN=CCNA_00290 PE=4 SV=1	Phospho [T709]	4	ND	0
glmU	Bifunctional protein GlmU OS=Caulobacter vibrioides (strain NA1000 / CB15N) OX=565050 GN=glmU PE=3 SV=1	Phospho [T414]	2	ND	0
ftsZ	Cell division protein FtsZ OS=Caulobacter vibrioides (strain NA1000 / CB15N) OX=565050 GN=ftsZ PE=3 SV=1	Phospho [T222]	3	Phospho [T345]	6
CCNA_00506	Cytochrome b OS=Caulobacter vibrioides (strain NA1000 / CB15N) OX=565050 GN=CCNA_00506 PE=3 SV=1	Phospho [T422]	5	ND	0
CCNA_00364	Deoxyhypusine synthase-like protein OS=Caulobacter vibrioides (strain NA1000 / CB15N) OX=565050 GN=CCNA_00364 PE=3 SV=1	ND	0	Phospho [S309]	9
coaE	Dephospho-CoA kinase OS=Caulobacter vibrioides (strain NA1000 / CB15N) OX=565050 GN=coaE PE=3 SV=1	Phospho [S75]	1	Phospho [S75]	2
odhB	Dihydrolipoyllysine-residue succinyltransferase component of 2-oxoglutarate dehydrogenase complex OS=Caulobacter vibrioides (strain NA1000 / CB15N) OX=565050 GN=odhB PE=3 SV=1	Phospho [S115; S125]	12	Phospho [S115; S125]	9
CCNA_02416	DNA-binding protein HU OS=Caulobacter vibrioides (strain NA1000 / CB15N) OX=565050 GN=CCNA_02416 PE=3 SV=1	Phospho [S75]	6	ND	0
acrB2	Efflux pump membrane transporter OS=Caulobacter vibrioides (strain NA1000 / CB15N) OX=565050 GN=acrB2 PE=3 SV=1	ND	0	Phospho [T200]	3
tuf	Elongation factor Tu OS=Caulobacter vibrioides (strain NA1000 / CB15N) OX=565050 GN=tuf PE=3 SV=1	Phospho [Y47; T385]	22	Phospho [Y47; T385]	20
CCNA_00163	Exopolysaccharide transport family protein OS=Caulobacter vibrioides (strain NA1000 / CB15N) OX=565050 GN=CCNA_00163 PE=4 SV=1	Phospho [Y488; Y723; S726; Y727; Y728; Y729; Y730]	9	Phospho [Y723; S726; Y730; Y733; Y736]	8
sufD	FeS assembly protein SufD OS=Caulobacter vibrioides (strain NA1000 / CB15N) OX=565050 GN=sufD PE=4 SV=1	ND	0	Phospho [T26]	5
fliF	Flagellar M-ring protein OS=Caulobacter vibrioides (strain NA1000 / CB15N) OX=565050 GN=fliF PE=3 SV=1	ND	0	Phospho [T301; S320]	2
CCNA_00968	Gluconate kinase OS=Caulobacter vibrioides (strain NA1000 / CB15N) OX=565050 GN=CCNA_00968 PE=4 SV=1	Phospho [S458]	1	Phospho [S458]	2
CCNA_01575	Glucose / sorbosone dehydrogenase OS=Caulobacter vibrioides (strain NA1000 / CB15N) OX=565050 GN=CCNA_01575 PE=4 SV=1	Phospho [S305]	5	ND	0
glnA	Glutamine synthetase OS=Caulobacter vibrioides (strain NA1000 / CB15N) OX=565050 GN=glnA PE=3 SV=1	Phospho [Y398]	18	Phospho [Y398]	10
gcvT	Glycine cleavage system aminomethyltransferase T OS=Caulobacter vibrioides (strain NA1000 / CB15N) OX=565050 GN=gcvT PE=3 SV=1	Phospho [S3]	13	ND	0
CCNA_00570	GntR-family transcriptional regulator OS=Caulobacter vibrioides (strain NA1000 / CB15N) OX=565050 GN=CCNA_00570 PE=4 SV=1	Phospho [T151]	1	ND	0
CCNA_01083	HATPase superfamily protein OS=Caulobacter vibrioides (strain NA1000 / CB15N) OX=565050 GN=CCNA_01083 PE=4 SV=1	Phospho [S614]	1	ND	0
chpT	Histidine phosphotransferase ChpT OS=Caulobacter vibrioides (strain NA1000 / CB15N) OX=565050 GN=chpT PE=4 SV=1	Phospho [S88]	4	ND	0
leuS	Leucine--tRNA ligase OS=Caulobacter vibrioides (strain NA1000 / CB15N) OX=565050 GN=leuS PE=3 SV=1	Phospho [T101]	12	ND	0
CCNA_02661	M16 family peptidase OS=Caulobacter vibrioides (strain NA1000 / CB15N) OX=565050 GN=CCNA_02661 PE=4 SV=1	Phospho [T811]	11	ND	0
CCNA_00538	Methyl-accepting chemotaxis protein OS=Caulobacter vibrioides (strain NA1000 / CB15N) OX=565050 GN=CCNA_00538 PE=4 SV=1	Phospho [S113]	1	ND	0
CCNA_00060	Mitochondrial-type Fe-S cluster assembly protein NFU OS=Caulobacter vibrioides (strain NA1000 / CB15N) OX=565050 GN=CCNA_00060 PE=4 SV=1	Phospho [T32]	5	ND	0
nnrE	Multifunctional fusion protein OS=Caulobacter vibrioides (strain NA1000 / CB15N) OX=565050 GN=nnrE PE=3 SV=1	Phospho [T399]	1	Phospho [T399]	1
nuoD	NADH-quinone oxidoreductase subunit D OS=Caulobacter vibrioides (strain NA1000 / CB15N) OX=565050 GN=nuoD PE=3 SV=1	Phospho [T4]	4	Phospho [T11]	9
glnK	Nitrogen regulatory protein GlnK OS=Caulobacter vibrioides (strain NA1000 / CB15N) OX=565050 GN=glnK PE=3 SV=1	Phospho [Y51]	2	ND	0
glnB	Nitrogen regulatory protein P-II OS=Caulobacter vibrioides (strain NA1000 / CB15N) OX=565050 GN=glnB PE=3 SV=1	Phospho [Y51]	1	ND	0
ndk	Nucleoside diphosphate kinase OS=Caulobacter vibrioides (strain NA1000 / CB15N) OX=565050 GN=ndk PE=3 SV=1	Phospho [T92]	3	ND	0
CCNA_03810	Organic solvent resistance transport system ATP-binding protein OS=Caulobacter vibrioides (strain NA1000 / CB15N) OX=565050 GN=CCNA_03810 PE=4 SV=1	Phospho [S253]	1	Phospho [T255]	5
metZ	O-succinylhomoserine sulfhydrylase OS=Caulobacter vibrioides (strain NA1000 / CB15N) OX=565050 GN=metZ PE=3 SV=1	Phospho [S115]	2	Phospho [S115]	6
CCNA_03609	Outer membrane protein OS=Caulobacter vibrioides (strain NA1000 / CB15N) OX=565050 GN=CCNA_03609 PE=3 SV=1	Phospho [S377; T383]	4	ND	0
CCNA_02721	Peptidase, M16 family OS=Caulobacter vibrioides (strain NA1000 / CB15N) OX=565050 GN=CCNA_02721 PE=3 SV=1	Phospho [S554]	4	ND	0
msrA	Peptide methionine sulfoxide reductase MsrA OS=Caulobacter vibrioides (strain NA1000 / CB15N) OX=565050 GN=msrA PE=3 SV=1	Phospho [T15]	4	ND	0
CCNA_02870	Phage protein OS=Caulobacter vibrioides (strain NA1000 / CB15N) OX=565050 GN=CCNA_02870 PE=4 SV=1	Phospho [T82]	1	ND	0
CCNA_00083	Phosphoglucomutase/phosphomannomutase OS=Caulobacter vibrioides (strain NA1000 / CB15N) OX=565050 GN=CCNA_00083 PE=3 SV=1	Phospho [S145; T512]	4	Phospho [S145]	9
edd	Phosphogluconate dehydratase OS=Caulobacter vibrioides (strain NA1000 / CB15N) OX=565050 GN=edd PE=3 SV=1	Phospho [S2]	8	ND	0
glmM	Phosphoglucosamine mutase OS=Caulobacter vibrioides (strain NA1000 / CB15N) OX=565050 GN=glmM PE=3 SV=1	Phospho [S102; S104]	2	Phospho [S104; S107]	4
purC	Phosphoribosylaminoimidazole-succinocarboxamide synthase OS=Caulobacter vibrioides (strain NA1000 / CB15N) OX=565050 GN=purC PE=3 SV=1	Phospho [T60]	3	ND	0
pnp	Polyribonucleotide nucleotidyltransferase OS=Caulobacter vibrioides (strain NA1000 / CB15N) OX=565050 GN=pnp PE=3 SV=1	Phospho [S654]	20	ND	0
pepA	Probable cytosol aminopeptidase OS=Caulobacter vibrioides (strain NA1000 / CB15N) OX=565050 GN=pepA PE=3 SV=1	Phospho [T118]	7	ND	0
gcvPB	Probable glycine dehydrogenase (decarboxylating) subunit 2 OS=Caulobacter vibrioides (strain NA1000 / CB15N) OX=565050 GN=gcvPB PE=3 SV=1	Phospho [S2]	11	Phospho [S2]	15
CCNA_03801	Prolyl endopeptidase family OS=Caulobacter vibrioides (strain NA1000 / CB15N) OX=565050 GN=CCNA_03801 PE=4 SV=1	ND	0	Phospho [S39]	4
grpE	Protein GrpE OS=Caulobacter vibrioides (strain NA1000 / CB15N) OX=565050 GN=grpE PE=3 SV=1	Phospho [S87]	4	ND	0
recA	Protein RecA OS=Caulobacter vibrioides (strain NA1000 / CB15N) OX=565050 GN=recA PE=3 SV=1	Phospho [S216]	6	Phospho [S216]	5
coxE	Protoheme IX farnesyltransferase OS=Caulobacter vibrioides (strain NA1000 / CB15N) OX=565050 GN=coxE PE=3 SV=1	Phospho [Y292]	1	ND	0
CCNA_02447	PspA/IM30 family regulatory protein OS=Caulobacter vibrioides (strain NA1000 / CB15N) OX=565050 GN=CCNA_02447 PE=4 SV=1	Phospho [S162]	9	ND	0
CCNA_00059	Putative NADH dehydrogenase/NAD(P)H nitroreductase CCNA_00059 OS=Caulobacter vibrioides (strain NA1000 / CB15N) OX=565050 GN=CCNA_00059 PE=3 SV=1	Phospho [S125]	4	ND	0
CCNA_03156	Putative periplasmic protein OS=Caulobacter vibrioides (strain NA1000 / CB15N) OX=565050 GN=CCNA_03156 PE=4 SV=1	Phospho [S98; T101]	4	Phospho [S98; T101]	4
CCNA_00497	Putative rhamnosyl transferase OS=Caulobacter vibrioides (strain NA1000 / CB15N) OX=565050 GN=CCNA_00497 PE=4 SV=1	ND	0	Phospho [T193]	3
pdhA	Pyruvate dehydrogenase E1 component subunit alpha OS=Caulobacter vibrioides (strain NA1000 / CB15N) OX=565050 GN=pdhA PE=4 SV=1	Phospho [S217]	7		0
CCNA_01538	Pyruvate, phosphate dikinase OS=Caulobacter vibrioides (strain NA1000 / CB15N) OX=565050 GN=CCNA_01538 PE=3 SV=1	Phospho [T473; S474]	12	Phospho [T473; S474]	16
rnr	Ribonuclease R OS=Caulobacter vibrioides (strain NA1000 / CB15N) OX=565050 GN=rnr PE=3 SV=1	Phospho [S104]	4	ND	0
CCNA_00261	Ribonucleoside-diphosphate reductase subunit beta OS=Caulobacter vibrioides (strain NA1000 / CB15N) OX=565050 GN=CCNA_00261 PE=3 SV=1	Phospho [S2]	4	ND	0
sucD	Succinate--CoA ligase [ADP-forming] subunit alpha OS=Caulobacter vibrioides (strain NA1000 / CB15N) OX=565050 GN=sucD PE=3 SV=1	Phospho [S152; S257; S278]	11	Phospho [S257]	9
CCNA_01192	Sugar kinase OS=Caulobacter vibrioides (strain NA1000 / CB15N) OX=565050 GN=CCNA_01192 PE=4 SV=1	Phospho [T175; S177]	1	ND	0
CCNA_03360	Tagatose-1,6-bisphosphate aldolase OS=Caulobacter vibrioides (strain NA1000 / CB15N) OX=565050 GN=CCNA_03360 PE=3 SV=1	ND	0	Phospho [T278]	4
CCNA_00769	TetR family transcriptional regulator OS=Caulobacter vibrioides (strain NA1000 / CB15N) OX=565050 GN=CCNA_00769 PE=4 SV=1	Phospho [S2]	2	ND	0
CCNA_00115	TolB protein OS=Caulobacter vibrioides (strain NA1000 / CB15N) OX=565050 GN=CCNA_00115 PE=4 SV=1	Phospho [S536]	2	ND	0
tolB	Tol-Pal system protein TolB OS=Caulobacter vibrioides (strain NA1000 / CB15N) OX=565050 GN=tolB PE=3 SV=1	ND	0	Phospho [T347]	7
CCNA_00858	TonB-dependent receptor OS=Caulobacter vibrioides (strain NA1000 / CB15N) OX=565050 GN=CCNA_00858 PE=3 SV=1	ND	0	Phospho [Y188]	3
CCNA_03096	TonB-dependent receptor OS=Caulobacter vibrioides (strain NA1000 / CB15N) OX=565050 GN=CCNA_03096 PE=3 SV=1	Phospho [S348]	1	ND	0
CCNA_03798	tRNA 2-methylthioadenosine synthase-like protein OS=Caulobacter vibrioides (strain NA1000 / CB15N) OX=565050 GN=CCNA_03798 PE=4 SV=1	Phospho [T323]	1	ND	0
spdR	Two-component receiver protein SpdR OS=Caulobacter vibrioides (strain NA1000 / CB15N) OX=565050 GN=spdR PE=4 SV=1	Phospho [S71]	2	ND	0
CCNA_02854	Two-component response regulator OS=Caulobacter vibrioides (strain NA1000 / CB15N) OX=565050 GN=CCNA_02854 PE=4 SV=1	Phospho [S61]	2	ND	0
CCNA_00465	UDP-galactopyranose mutase OS=Caulobacter vibrioides (strain NA1000 / CB15N) OX=565050 GN=CCNA_00465 PE=4 SV=1	ND	0	Phospho [Y350]	8
CCNA_00102	Uncharacterized protein OS=Caulobacter vibrioides (strain NA1000 / CB15N) OX=565050 GN=CCNA_00102 PE=4 SV=1	ND	0	Acetyl [N-Term]; Phospho [T4]	3
CCNA_00398	Uncharacterized protein OS=Caulobacter vibrioides (strain NA1000 / CB15N) OX=565050 GN=CCNA_00398 PE=4 SV=1	Phospho [S299]	12	ND	0
CCNA_03674	Uncharacterized protein OS=Caulobacter vibrioides (strain NA1000 / CB15N) OX=565050 GN=CCNA_03674 PE=4 SV=1	Phospho [S50]	3	ND	0
CCNA_03467	Zinc-dependent metalloprotease, MMP subfamily 2 OS=Caulobacter vibrioides (strain NA1000 / CB15N) OX=565050 GN=CCNA_03467 PE=4 SV=1	Phospho [S782]	2	ND	0

## Sheet: control_identical
Accession	Description	Modifications in Replicate 1	# Peptides in Replicate 1	Modifications in Replicate 2	# Peptides in Replicate 2
B8GYN6	2,3-bisphosphoglycerate-dependent phosphoglycerate mutase OS=Caulobacter vibrioides (strain NA1000 / CB15N) OX=565050 GN=gpmA PE=3 SV=1	Phospho [Y90; S142; T146]	4	Phospho [S142]	5
B8H163	60 kDa chaperonin OS=Caulobacter vibrioides (strain NA1000 / CB15N) OX=565050 GN=groL PE=2 SV=1	Phospho [S55]	29	Phospho [S55]	26
A0A0H3CCE1	Alkaline phosphatase OS=Caulobacter vibrioides (strain NA1000 / CB15N) OX=565050 GN=CCNA_02545 PE=4 SV=1	Phospho [S65; T69]	2	Phospho [T69; T71]	4
A0A0H3C356	Aspartate-semialdehyde dehydrogenase OS=Caulobacter vibrioides (strain NA1000 / CB15N) OX=565050 GN=asd PE=3 SV=1	Phospho [S95; T281]	6	Phospho [S96]	10
A0A0H3C5K7	Autotransporter protein OS=Caulobacter vibrioides (strain NA1000 / CB15N) OX=565050 GN=CCNA_00290 PE=4 SV=1	Phospho [T709]	4	Phospho [S499; T503]	13
B8H080	Cell division protein FtsZ OS=Caulobacter vibrioides (strain NA1000 / CB15N) OX=565050 GN=ftsZ PE=3 SV=1	Phospho [T222]	3	Phospho [T345]	6
A0A0H3C2I0	Dephospho-CoA kinase OS=Caulobacter vibrioides (strain NA1000 / CB15N) OX=565050 GN=coaE PE=3 SV=1	Phospho [S75]	1	Phospho [S75]	2
A0A0H3C529	Dihydrolipoyllysine-residue succinyltransferase component of 2-oxoglutarate dehydrogenase complex OS=Caulobacter vibrioides (strain NA1000 / CB15N) OX=565050 GN=odhB PE=3 SV=1	Phospho [S115; S125]	12	Phospho [S115; S125]	9
A0A0H3CEJ3	Elongation factor Tu OS=Caulobacter vibrioides (strain NA1000 / CB15N) OX=565050 GN=tuf PE=3 SV=1	Phospho [Y47; T385]	22	Phospho [Y47; T385]	20
A0A0H3C4L4	Exopolysaccharide transport family protein OS=Caulobacter vibrioides (strain NA1000 / CB15N) OX=565050 GN=CCNA_00163 PE=4 SV=1	Phospho [Y488; Y723; S726; Y727; Y728; Y729; Y730]	9	Phospho [Y723; S726; Y730; Y733; Y736]	8
A0A0H3C6T3	Gluconate kinase OS=Caulobacter vibrioides (strain NA1000 / CB15N) OX=565050 GN=CCNA_00968 PE=4 SV=1	Phospho [S458]	1	Phospho [S458]	2
A0A0H3C9D7	Glutamine synthetase OS=Caulobacter vibrioides (strain NA1000 / CB15N) OX=565050 GN=glnA PE=3 SV=1	Phospho [Y398]	18	Phospho [Y398]	10
A0A0H3C9N6	Multifunctional fusion protein OS=Caulobacter vibrioides (strain NA1000 / CB15N) OX=565050 GN=nnrE PE=3 SV=1	Phospho [T399]	1	Phospho [T399]	1
A0A0H3C9C5	NADH-quinone oxidoreductase subunit D OS=Caulobacter vibrioides (strain NA1000 / CB15N) OX=565050 GN=nuoD PE=3 SV=1	Phospho [T4]	4	Phospho [T11]	9
A0A0H3CG33	Organic solvent resistance transport system ATP-binding protein OS=Caulobacter vibrioides (strain NA1000 / CB15N) OX=565050 GN=CCNA_03810 PE=4 SV=1	Phospho [S253]	1	Phospho [T255]	5
A0A0H3C9I9	O-succinylhomoserine sulfhydrylase OS=Caulobacter vibrioides (strain NA1000 / CB15N) OX=565050 GN=metZ PE=3 SV=1	Phospho [S115]	2	Phospho [S115]	6
A0A0H3C2P3	Phosphoglucomutase/phosphomannomutase OS=Caulobacter vibrioides (strain NA1000 / CB15N) OX=565050 GN=CCNA_00083 PE=3 SV=1	Phospho [S145; T512]	4	Phospho [S145]	9
B8GXK7	Phosphoglucosamine mutase OS=Caulobacter vibrioides (strain NA1000 / CB15N) OX=565050 GN=glmM PE=3 SV=1	Phospho [S102; S104]	2	Phospho [S104; S107]	4
A0A0H3CCC5	Probable glycine dehydrogenase (decarboxylating) subunit 2 OS=Caulobacter vibrioides (strain NA1000 / CB15N) OX=565050 GN=gcvPB PE=3 SV=1	Phospho [S2]	11	Phospho [S2]	15
B8H3I7	Protein RecA OS=Caulobacter vibrioides (strain NA1000 / CB15N) OX=565050 GN=recA PE=3 SV=1	Phospho [S216]	6	Phospho [S216]	5
A0A0H3CCI1	Putative periplasmic protein OS=Caulobacter vibrioides (strain NA1000 / CB15N) OX=565050 GN=CCNA_03156 PE=4 SV=1	Phospho [S98; T101]	4	Phospho [S98; T101]	4
A0A0H3C7L8	Pyruvate, phosphate dikinase OS=Caulobacter vibrioides (strain NA1000 / CB15N) OX=565050 GN=CCNA_01538 PE=3 SV=1	Phospho [T473; S474]	12	Phospho [T473; S474]	16
A0A0H3C3C4	Succinate--CoA ligase [ADP-forming] subunit alpha OS=Caulobacter vibrioides (strain NA1000 / CB15N) OX=565050 GN=sucD PE=3 SV=1	Phospho [S152; S257; S278]	11	Phospho [S257]	9

## Sheet: HipA1_specific
Accession	CCNA_No.	Name	Description	Cell cycle regulated	Essentiality	Modifications in Replicate 1	# Peptides in Replicate 1	Modifications in Replicate 2	# Peptides in Replicate 2	Modifications in Replicate 3	# Peptides in Replicate 3
B8GYN6	CCNA_02344	gpmA	2,3-bisphosphoglycerate-dependent phosphoglycerate mutase OS=Caulobacter vibrioides (strain NA1000 / CB15N) OX=565050 GN=gpmA PE=3 SV=1	No	High_Fitness_Costs	Phospho [T146]	9	Phospho [T146]	1	Phospho [S142]	5
B8GVN5	CCNA_01740	rpsR	30S ribosomal protein S18 OS=Caulobacter vibrioides (strain NA1000 / CB15N) OX=565050 GN=rpsR PE=3 SV=1	No	Essential	Acetyl [N-Term]; Phospho [T5]	4	Phospho [S67]; Acetyl [N-Term]	3	ND	0
B8H554	CCNA_01441	rpsI	30S ribosomal protein S9 OS=Caulobacter vibrioides (strain NA1000 / CB15N) OX=565050 GN=rpsI PE=3 SV=1	No	Essential	Acetyl [N-Term]; Phospho [T2]	7	ND	0	Acetyl [N-Term]; Phospho [T2]	6
A0A0H3C2I0	CCNA_00004	coaE	Dephospho-CoA kinase OS=Caulobacter vibrioides (strain NA1000 / CB15N) OX=565050 GN=coaE PE=3 SV=1	No	Essential	Phospho [S75]	2	ND	0	Phospho [S75]	3
A0A0H3C7U0	CCNA_01596	uvrD	DNA helicase OS=Caulobacter vibrioides (strain NA1000 / CB15N) OX=565050 GN=uvrD PE=3 SV=1	No	High_Fitness_Costs	Phospho [S24]	7	ND	0	Phospho [S24]	3
B8GZW7	CCNA_00536	rpoB	DNA-directed RNA polymerase subunit beta OS=Caulobacter vibrioides (strain NA1000 / CB15N) OX=565050 GN=rpoB PE=3 SV=1	No	Essential	Phospho [S539]	77	ND	0	Phospho [S539]	46
A0A0H3CEJ3	CCNA_01298/CCNA_03303	tuf	Elongation factor Tu OS=Caulobacter vibrioides (strain NA1000 / CB15N) OX=565050 GN=tuf PE=3 SV=1	No	Nonessential	Phospho [Y47; T385]	24	ND	0	Phospho [T385]	17
A0A0H3C4L4	CCNA_00163	CCNA_00163	Exopolysaccharide transport family protein OS=Caulobacter vibrioides (strain NA1000 / CB15N) OX=565050 GN=CCNA_00163 PE=4 SV=1	No	Nonessential	Phospho [Y721; Y723; S726; Y728; Y730]	16	Phospho [Y723; S726; Y727; Y728; Y729; Y730; Y733]	3	ND	0
A0A0H3C6T3	CCNA_00968	CCNA_00968	Gluconate kinase OS=Caulobacter vibrioides (strain NA1000 / CB15N) OX=565050 GN=CCNA_00968 PE=4 SV=1	No	Nonessential	Phospho [S458; T483]	2	ND	0	Phospho [S458]	3
A0A0H3C9D7	CCNA_02047	glnA	Glutamine synthetase OS=Caulobacter vibrioides (strain NA1000 / CB15N) OX=565050 GN=glnA PE=3 SV=1	No	Essential	Phospho [Y398]	26	Phospho [Y398]	8	Phospho [Y398]	7
A0A0H3C2P3	CCNA_00083	CCNA_00083	Phosphoglucomutase/phosphomannomutase OS=Caulobacter vibrioides (strain NA1000 / CB15N) OX=565050 GN=CCNA_00083 PE=3 SV=1	No	Nonessential	Phospho [S145]	10	ND	0	Phospho [S145]	7
B8GXK7	CCNA_00116	glmM	Phosphoglucosamine mutase OS=Caulobacter vibrioides (strain NA1000 / CB15N) OX=565050 GN=glmM PE=3 SV=1	No	Essential	Phospho [S104]	9	ND	0	Phospho [S102; S104; S107]	4
B8H3I7	CCNA_01141	recA	Protein RecA OS=Caulobacter vibrioides (strain NA1000 / CB15N) OX=565050 GN=recA PE=3 SV=1	Yes	Nonessential	Phospho [S216]	9	ND	0	Phospho [S216]	5
A0A0H3CCI1	CCNA_03156	CCNA_03156	Putative periplasmic protein OS=Caulobacter vibrioides (strain NA1000 / CB15N) OX=565050 GN=CCNA_03156 PE=4 SV=1	Yes	Nonessential	Phospho [S98; T101]	3	Phospho [S98]	1	Phospho [T101]	2
A0A0H3C7L8	CCNA_01538	CCNA_01538	Pyruvate, phosphate dikinase OS=Caulobacter vibrioides (strain NA1000 / CB15N) OX=565050 GN=CCNA_01538 PE=3 SV=1	No	Essential	Phospho [T473; S474]	28	Phospho [T473; S474]	7	Phospho [T473; S474]	17
A0A0H3C3C4	CCNA_00341	sucD	Succinate--CoA ligase [ADP-forming] subunit alpha OS=Caulobacter vibrioides (strain NA1000 / CB15N) OX=565050 GN=sucD PE=3 SV=1	No	Essential	Phospho [S278]	10	Phospho [S152; S257]	3	Phospho [S257]	8
A0A0H3CDZ7	CCNA_03672	CCNA_03672	Superoxide dismutase OS=Caulobacter vibrioides (strain NA1000 / CB15N) OX=565050 GN=CCNA_03672 PE=3 SV=1	No	Nonessential	Phospho [T2]	6	Phospho [T2; T4]	2	ND	0
A0A0H3C5Z1	CCNA_00482	HipA1	Toxin protein module HipA OS=Caulobacter vibrioides (strain NA1000 / CB15N) OX=565050 GN=CCNA_00482 PE=4 SV=1	No	Nonessential	Phospho [S151]	15	Phospho [S151]	2	Phospho [S151]	14
A0A0H3C6I2	CCNA_01430	CCNA_01430	Uncharacterized protein OS=Caulobacter vibrioides (strain NA1000 / CB15N) OX=565050 GN=CCNA_01430 PE=4 SV=1	No	Nonessential	Phospho [S167]	4	Phospho [S167]	1	ND	0

## Sheet: HipA2_specific
Accession	CCNA_No.	Name	Description	Cell cycle regulated	Essentiality	Modifications in Replicate 1	# Peptides in Replicate 1	Modifications in Replicate 2	# Peptides in Replicate 2	Modifications in Replicate 3	# Peptides in Replicate 3
B8GYN6	CCNA_02344	gpmA	2,3-bisphosphoglycerate-dependent phosphoglycerate mutase OS=Caulobacter vibrioides (strain NA1000 / CB15N) OX=565050 GN=gpmA PE=3 SV=1	No	High_Fitness_Costs	Phospho [S142]	2	Phospho [S145]	6	Phospho [S142]	1
A0A0H3C8S8	CCNA_01713	CCNA_01713	2'-5' RNA ligase family protein OS=Caulobacter vibrioides (strain NA1000 / CB15N) OX=565050 GN=CCNA_01713 PE=4 SV=1	No	Nonessential	Phospho [S105]	1	Phospho [S105]	1	Phospho [S105]	1
A0A0H3CCW5	CCNA_03702	CCNA_03702	30S ribosomal protein S1 OS=Caulobacter vibrioides (strain NA1000 / CB15N) OX=565050 GN=CCNA_03702 PE=3 SV=1	No	Essential	Phospho [S6; S547; S548; S553]	17	ND	0	Phospho [S548; S553]	4
B8GVN5	CCNA_01740	rpsR	30S ribosomal protein S18 OS=Caulobacter vibrioides (strain NA1000 / CB15N) OX=565050 GN=rpsR PE=3 SV=1	No	Essential	Phospho [Y89]; Acetyl [N-Term]	3	Phospho [Y89]; Acetyl [N-Term]	5	ND	0
B8H554	CCNA_01441	rpsI	30S ribosomal protein S9 OS=Caulobacter vibrioides (strain NA1000 / CB15N) OX=565050 GN=rpsI PE=3 SV=1	No	Essential	ND	0	Acetyl [N-Term]; Phospho [T2; S15]	9	Acetyl [N-Term]; Phospho [S15]	2
A0A0H3C671	CCNA_00197	rplS	50S ribosomal protein L19 OS=Caulobacter vibrioides (strain NA1000 / CB15N) OX=565050 GN=rplS PE=3 SV=1	No	Essential	Phospho [S88]	1	Phospho [S88]	7	ND	0
B8GZU9	CCNA_00518	rplY	50S ribosomal protein L25 OS=Caulobacter vibrioides (strain NA1000 / CB15N) OX=565050 GN=rplY PE=3 SV=1	No	Nonessential	ND	0	Phospho [S190]	15	Phospho [S190]	2
B8H4E6	CCNA_01318	rplE	50S ribosomal protein L5 OS=Caulobacter vibrioides (strain NA1000 / CB15N) OX=565050 GN=rplE PE=3 SV=1	No	Essential	ND	0	Phospho [Y6]	13	Phospho [Y6]	1
A0A0H3C5C8	CCNA_01050	CCNA_01050	ABC transporter ATP-binding protein OS=Caulobacter vibrioides (strain NA1000 / CB15N) OX=565050 GN=CCNA_01050 PE=4 SV=1	No	Nonessential	Phospho [S283]	1	Phospho [S283]	3	ND	0
A0A0H3CBT1	CCNA_02326	argD	Acetylornithine aminotransferase OS=Caulobacter vibrioides (strain NA1000 / CB15N) OX=565050 GN=argD PE=3 SV=1	No	High_Fitness_Costs	ND	0	Phospho [S149]	12	Phospho [S149]	1
B8H3Z4	CCNA_03284	CCNA_03284	Adenine deaminase OS=Caulobacter vibrioides (strain NA1000 / CB15N) OX=565050 GN=CCNA_03284 PE=3 SV=1	No	Nonessential	ND	0	Acetyl [N-Term]; Phospho [S5]	5	Acetyl [N-Term]; Phospho [S5]	1
A0A0H3CDP4	CCNA_03560	atpD	ATP synthase subunit beta OS=Caulobacter vibrioides (strain NA1000 / CB15N) OX=565050 GN=atpD PE=3 SV=1	No	essential	Phospho [S178]	12	Phospho [T219; S339]	19	ND	0
B8GX16	CCNA_02041	clpP	ATP-dependent Clp protease proteolytic subunit OS=Caulobacter vibrioides (strain NA1000 / CB15N) OX=565050 GN=clpP PE=1 SV=2	Yes	essential	ND	0	Phospho [S142]	7	Phospho [S142]	1
A0A0H3C8I9	CCNA_01923	CCNA_01923	ATP-dependent RNA helicase OS=Caulobacter vibrioides (strain NA1000 / CB15N) OX=565050 GN=CCNA_01923 PE=3 SV=1	No	Nonessential	Phospho [S406; S503]	3	Phospho [S406; S503]	12	ND	0
A0A0H3CDZ6	CCNA_03117	bacB	Bactofilin B BacB OS=Caulobacter vibrioides (strain NA1000 / CB15N) OX=565050 GN=bacB PE=4 SV=1	Yes	Nonessential	Phospho [S169; S171]	2	Phospho [S169; S171]	6	Phospho [S169; S171; Y175]	2
A0A0H3C9I8	CCNA_01960	CCNA_01960	Biotin carboxyl carrier protein of acetyl-CoA carboxylase OS=Caulobacter vibrioides (strain NA1000 / CB15N) OX=565050 GN=CCNA_01960 PE=4 SV=1	No	essential	Phospho [S74]	2	Phospho [S74]	6	ND	0
B8H080	CCNA_02623	ftsZ	Cell division protein FtsZ OS=Caulobacter vibrioides (strain NA1000 / CB15N) OX=565050 GN=ftsZ PE=3 SV=1	Yes	essential	Phospho [S467; S478]	5	Phospho [S337; S467]	8	ND	0
A0A0H3C6W0	CCNA_00444	CCNA_00444	Chemotaxis protein methyltransferase OS=Caulobacter vibrioides (strain NA1000 / CB15N) OX=565050 GN=CCNA_00444 PE=4 SV=1	No	Nonessential	Phospho [S8]	1	ND	0	Phospho [S9]	1
A0A0H3C3R5	CCNA_00445	cheB	Chemotaxis response regulator protein-glutamate methylesterase OS=Caulobacter vibrioides (strain NA1000 / CB15N) OX=565050 GN=cheB PE=3 SV=1	Yes	Nonessential	Phospho [S206]	2	Phospho [S206]	8	Phospho [S206]	2
A0A0H3C7M1	CCNA_00708	CCNA_00708	Cobaltochelatase cobT subunit OS=Caulobacter vibrioides (strain NA1000 / CB15N) OX=565050 GN=CCNA_00708 PE=4 SV=1	No	High_Fitness_Costs	Phospho [T298]	1	Phospho [T298]	2	ND	0
A0A0H3C896	CCNA_01546	CCNA_01546	DEAD-box RNA helicase-like protein OS=Caulobacter vibrioides (strain NA1000 / CB15N) OX=565050 GN=CCNA_01546 PE=3 SV=1	No	Nonessential	ND	0	Phospho [S602]	6	Phospho [S602]	1
A0A0H3C7U0	CCNA_01596	uvrD	DNA helicase OS=Caulobacter vibrioides (strain NA1000 / CB15N) OX=565050 GN=uvrD PE=3 SV=1	No	High_Fitness_Costs	ND	0	Phospho [S741]	4	Phospho [S741]	1
B8H5Y7	CCNA_01590	ligA	DNA ligase OS=Caulobacter vibrioides (strain NA1000 / CB15N) OX=565050 GN=ligA PE=3 SV=1	No	essential	Phospho [S117]	1	Phospho [S117]	4	ND	0
A0A0H3CCK5	CCNA_03577	polA	DNA polymerase I OS=Caulobacter vibrioides (strain NA1000 / CB15N) OX=565050 GN=polA PE=3 SV=1	No	High_Fitness_Costs	Acetyl [N-Term]; Phospho [S13]	1	Acetyl [N-Term]; Phospho [S13]	7	ND	0
A0A0H3C919	CCNA_01899	CCNA_01899	DNA polymerase III, delta' subunit OS=Caulobacter vibrioides (strain NA1000 / CB15N) OX=565050 GN=CCNA_01899 PE=4 SV=1	No	essential	Phospho [S66]	1	Phospho [S66]	2	ND	0
A0A0H3C9E0	CCNA_02052	parE	DNA topoisomerase 4 subunit B OS=Caulobacter vibrioides (strain NA1000 / CB15N) OX=565050 GN=parE PE=3 SV=1	No	essential	Phospho [S9; S50]	3	Phospho [S9; S50]	6	ND	0
A0A0H3C4W8	CCNA_00537	rpoC	DNA-directed RNA polymerase subunit beta' OS=Caulobacter vibrioides (strain NA1000 / CB15N) OX=565050 GN=rpoC PE=3 SV=1	No	essential	Phospho [S1332]	24	Phospho [S1317; S1320; S1332]	68	ND	0
B8H1A0	CCNA_00758	efp	Elongation factor P OS=Caulobacter vibrioides (strain NA1000 / CB15N) OX=565050 GN=efp PE=3 SV=1	No	essential	ND	0	Phospho [S149]	8	Phospho [S147]	4
A0A0H3CEJ3	CCNA_01298/CCNA_03303	tuf	Elongation factor Tu OS=Caulobacter vibrioides (strain NA1000 / CB15N) OX=565050 GN=tuf PE=3 SV=1	No	Nonessential	Phospho [T385]	18	Phospho [T385]	26	ND	0
B8GW68	CCNA_01795	eno	Enolase OS=Caulobacter vibrioides (strain NA1000 / CB15N) OX=565050 GN=eno PE=3 SV=1	No	High_Fitness_Costs	Phospho [S42]	7	Phospho [S42]	13	ND	0
A0A0H3C4L4	CCNA_00163	CCNA_00163	Exopolysaccharide transport family protein OS=Caulobacter vibrioides (strain NA1000 / CB15N) OX=565050 GN=CCNA_00163 PE=4 SV=1	No	Nonessential	Phospho [S726; Y727; Y728; Y729; Y730; Y733]	6	Phospho [Y488; Y721; Y723; S726; Y728; Y729; Y730; Y733]	13	ND	0
A0A0H3C9H0	CCNA_01935	CCNA_01935	FeS assembly SUF system protein OS=Caulobacter vibrioides (strain NA1000 / CB15N) OX=565050 GN=CCNA_01935 PE=4 SV=1	No	essential	ND	0	Acetyl [N-Term]; Phospho [S6; T9]	3	Acetyl [N-Term]; Phospho [S6; T9]	1
A0A0H3C6T3	CCNA_00968	CCNA_00968	Gluconate kinase OS=Caulobacter vibrioides (strain NA1000 / CB15N) OX=565050 GN=CCNA_00968 PE=4 SV=1	No	Nonessential	ND	0	Phospho [S458]	3	Phospho [S458]	1
B8GYI7	CCNA_00317	cgtA	GTPase Obg/CgtA OS=Caulobacter vibrioides (strain NA1000 / CB15N) OX=565050 GN=cgtA PE=1 SV=1	No	essential	Phospho [S222]	1	ND	0	Phospho [T195; S205; S222]	2
A0A0H3C6J8	CCNA_00778	CCNA_00778	GTP-binding protein TypA/BipA OS=Caulobacter vibrioides (strain NA1000 / CB15N) OX=565050 GN=CCNA_00778 PE=4 SV=1	No	Nonessential	Phospho [S555]	14	Phospho [S555]	18	ND	0
A0A0H3C777	CCNA_01058	CCNA_01058	Helix-turn-helix transcriptional regulator OS=Caulobacter vibrioides (strain NA1000 / CB15N) OX=565050 GN=CCNA_01058 PE=4 SV=1	No	Nonessential	Phospho [S11]	1	Phospho [S11]	1	ND	0
A0A0H3CA27	CCNA_02821	HipA2	HipA-related phosphatidylinositol 3/4-kinase OS=Caulobacter vibrioides (strain NA1000 / CB15N) OX=565050 GN=CCNA_02821 PE=4 SV=1	No	Nonessential	Phospho [S153]	2	Phospho [S153]	6	Phospho [S153]	2
A0A0H3C8Q5	CCNA_01996	CCNA_01996	Isoprenyl transferase OS=Caulobacter vibrioides (strain NA1000 / CB15N) OX=565050 GN=CCNA_01996 PE=3 SV=1	No	essential	Phospho [S11]	1	ND	0	Phospho [S11]	1
A0A0H3CCL0	CCNA_03811	CCNA_03811	LysR-family transcriptional regulator OS=Caulobacter vibrioides (strain NA1000 / CB15N) OX=565050 GN=CCNA_03811 PE=4 SV=1	No	Nonessential	Phospho [S56]	2	Phospho [S56]	4	Phospho [S56]	1
A0A0H3C9C5	CCNA_02029	nuoD	NADH-quinone oxidoreductase subunit D OS=Caulobacter vibrioides (strain NA1000 / CB15N) OX=565050 GN=nuoD PE=3 SV=1	No	essential	Phospho [T2]	3	Phospho [T2]	8	ND	0
B8GWM3	CCNA_01950	prfB	Peptide chain release factor 2 OS=Caulobacter vibrioides (strain NA1000 / CB15N) OX=565050 GN=prfB PE=3 SV=1	No	essential	Phospho [S205]	3	Phospho [S205]	7	ND	0
A0A0H3C6M7	CCNA_01463	CCNA_01463	Phospho-2-dehydro-3-deoxyheptonate aldolase OS=Caulobacter vibrioides (strain NA1000 / CB15N) OX=565050 GN=CCNA_01463 PE=3 SV=1	No	Nonessential	Phospho [S5]	4	Phospho [S3; T4]	10	Phospho [T6]	1
B8GXK7	CCNA_00116	glmM	Phosphoglucosamine mutase OS=Caulobacter vibrioides (strain NA1000 / CB15N) OX=565050 GN=glmM PE=3 SV=1	No	essential	Phospho [S104; S107]	2	Phospho [S104]	5	Phospho [S102; S104; S107]	1
A0A0H3C5R5	CCNA_00560	sixA	Phosphohistidine phosphatase SixA OS=Caulobacter vibrioides (strain NA1000 / CB15N) OX=565050 GN=sixA PE=4 SV=1	No	Nonessential	Phospho [S18]	1	Phospho [S18]	1	Phospho [S18]	1
A0A0H3C899	CCNA_01552	tipN	Polar localization protein TipN OS=Caulobacter vibrioides (strain NA1000 / CB15N) OX=565050 GN=tipN PE=1 SV=1	No	essential	Phospho [T740]	3	Phospho [S691]	11	ND	0
A0A0H3C7Y4	CCNA_01380	popZ	Pole-organizing protein popZ OS=Caulobacter vibrioides (strain NA1000 / CB15N) OX=565050 GN=popZ PE=4 SV=1	Yes	essential	Phospho [S5]	1	Phospho [S5]	3	Phospho [S5]	1
B8GXP4	CCNA_00153	grpE	Protein GrpE OS=Caulobacter vibrioides (strain NA1000 / CB15N) OX=565050 GN=grpE PE=3 SV=1	Yes	essential	ND	0	Phospho [T102; S179; S186]	7	Phospho [S174; T175; S179; S186; Y190]	2
A0A0H3CEJ9	CCNA_03311	secE	Protein translocase subunit SecE OS=Caulobacter vibrioides (strain NA1000 / CB15N) OX=565050 GN=secE PE=3 SV=1	No	essential	ND	0	Phospho [S10]	2	Phospho [S10]	1
A0A0H3CC43	CCNA_02447	CCNA_02447	PspA/IM30 family regulatory protein OS=Caulobacter vibrioides (strain NA1000 / CB15N) OX=565050 GN=CCNA_02447 PE=4 SV=1	No	Nonessential	Phospho [S215]	3	Phospho [S160; S162; S215]	14	ND	0
A0A0H3C8U6	CCNA_01799	pdhA	Pyruvate dehydrogenase E1 component subunit alpha OS=Caulobacter vibrioides (strain NA1000 / CB15N) OX=565050 GN=pdhA PE=4 SV=1	No	High_Fitness_Costs	Phospho [S207; S266]	8	Phospho [S207; S264; S266]	15	Phospho [S266]	1
A0A0H3C7L8	CCNA_01538	CCNA_01538	Pyruvate, phosphate dikinase OS=Caulobacter vibrioides (strain NA1000 / CB15N) OX=565050 GN=CCNA_01538 PE=3 SV=1	No	essential	Phospho [T473; S474]	2	Phospho [T473; S474]	18	Phospho [T473; S474]	2
A0A0H3CAR6	CCNA_01954	rne	Ribonuclease E OS=Caulobacter vibrioides (strain NA1000 / CB15N) OX=565050 GN=rne PE=3 SV=1	No	High_Fitness_Costs	Phospho [S108]	8	Phospho [S53; S108]	24	Phospho [S108]	3
B8H0C0	CCNA_02663	dksA	RNA polymerase-binding transcription factor DksA OS=Caulobacter vibrioides (strain NA1000 / CB15N) OX=565050 GN=dksA PE=3 SV=1	No	Nonessential	Phospho [S67]	3	Phospho [S67]	7	ND	0
B8GW92	CCNA_01819	hfq	RNA-binding protein Hfq OS=Caulobacter vibrioides (strain NA1000 / CB15N) OX=565050 GN=hfq PE=3 SV=1	No	essential	Phospho [S77]	2	Phospho [S77]	5	ND	0
A0A0H3CAD0	CCNA_02401	CCNA_02401	SalR-family ligand-binding transcriptional regulator OS=Caulobacter vibrioides (strain NA1000 / CB15N) OX=565050 GN=CCNA_02401 PE=4 SV=1	Yes	Nonessential	Phospho [S326]	1	Phospho [T327]	2	ND	0
A0A0H3C8A7	CCNA_01535	CCNA_01535	Single-stranded DNA-binding protein OS=Caulobacter vibrioides (strain NA1000 / CB15N) OX=565050 GN=CCNA_01535 PE=3 SV=1	yes	essential	Phospho [S151; S156]	5	Phospho [S124; S125; S151; S156]	11	Phospho [S124; S151; S156]	2
A0A0H3CDZ7	CCNA_03672	CCNA_03672	Superoxide dismutase OS=Caulobacter vibrioides (strain NA1000 / CB15N) OX=565050 GN=CCNA_03672 PE=3 SV=1	No	Nonessential	Phospho [T2; T4]	2	Phospho [T2]	5	ND	0
A0A0H3CBD8	CCNA_03360	CCNA_03360	Tagatose-1,6-bisphosphate aldolase OS=Caulobacter vibrioides (strain NA1000 / CB15N) OX=565050 GN=CCNA_03360 PE=3 SV=1	No	High_Fitness_Costs	ND	0	Phospho [T278; S356]	5	Phospho [T278; S356]	2
B8GWN0	CCNA_01957	thiG	Thiazole synthase OS=Caulobacter vibrioides (strain NA1000 / CB15N) OX=565050 GN=thiG PE=3 SV=1	No	essential	Phospho [S67; S262]	4	Phospho [S67; S262]	11	Phospho [S67]	1
A0A0H3C5T8	CCNA_00041	infB	Translation initiation factor IF-2 OS=Caulobacter vibrioides (strain NA1000 / CB15N) OX=565050 GN=infB PE=3 SV=1	Yes	essential	Phospho [S63; S64; T165; S185; S210]	28	Phospho [S63; S64; S87; S92; S185; S210; T222; S681; S791]	44	Phospho [S63; S64; S185; T220]	11
A0A0H3C3N8	CCNA_00062	trpS	Tryptophan--tRNA ligase OS=Caulobacter vibrioides (strain NA1000 / CB15N) OX=565050 GN=trpS PE=3 SV=1	No	essential	Phospho [S204; S210; S213; Y215]	8	Phospho [S204; S210; Y215]; Acetyl [N-Term]	14	Phospho [S210; Y215]	2
A0A0H3C437	CCNA_00237	chvI	Two-component response regulator chvI OS=Caulobacter vibrioides (strain NA1000 / CB15N) OX=565050 GN=chvI PE=4 SV=1	No	Nonessential	Phospho [S128]	1	Phospho [S128]	4	ND	0
A0A0H3C362	CCNA_00259	CCNA_00259	Uncharacterized protein OS=Caulobacter vibrioides (strain NA1000 / CB15N) OX=565050 GN=CCNA_00259 PE=4 SV=1	No	Nonessential	Phospho [S36]	1	Phospho [S36]	2	Phospho [S36]	1

## Sheet: HipA3_specific
Accession	CCNA_No.	Name	Description	Cell cycle regulated	Essentiality	Modifications in Replicate 1	# Peptides in Replicate 1	Modifications in Replicate 2	# Peptides in Replicate 2	Modifications in Replicate 3	# Peptides in Replicate 3
B8GYN6	CCNA_02344	gpmA	2,3-bisphosphoglycerate-dependent phosphoglycerate mutase OS=Caulobacter vibrioides (strain NA1000 / CB15N) OX=565050 GN=gpmA PE=3 SV=1	No	High_Fitness_Costs	Phospho [T146]	9	Phospho [S142]	9	Phospho [S145]	1
B8GVN5	CCNA_01740	rpsR	30S ribosomal protein S18 OS=Caulobacter vibrioides (strain NA1000 / CB15N) OX=565050 GN=rpsR PE=3 SV=1	No	Essential	Acetyl [N-Term]; Phospho [T2; T5]	5	ND	0	Acetyl [N-Term]; Phospho [T2]	2
B8GWS3	CCNA_02000	rpsB	30S ribosomal protein S2 OS=Caulobacter vibrioides (strain NA1000 / CB15N) OX=565050 GN=rpsB PE=3 SV=1	No	Essential	ND	0	Phospho [S265]	16	Phospho [S265]	4
B8H4F1	CCNA_01323	rpsE	30S ribosomal protein S5 OS=Caulobacter vibrioides (strain NA1000 / CB15N) OX=565050 GN=rpsE PE=3 SV=1	No	Essential	Phospho [S194]	14	ND	0	Phospho [S194]	4
B8H554	CCNA_01441	rpsI	30S ribosomal protein S9 OS=Caulobacter vibrioides (strain NA1000 / CB15N) OX=565050 GN=rpsI PE=3 SV=1	No	Essential	Acetyl [N-Term]; Phospho [S12; S14]	7	Acetyl [N-Term]; Phospho [T2; S15]	8	Acetyl [N-Term]; Phospho [S15]	4
B8GVN4	CCNA_01739	rplI	50S ribosomal protein L9 OS=Caulobacter vibrioides (strain NA1000 / CB15N) OX=565050 GN=rplI PE=3 SV=1	No	Nonessential	Phospho [S186]	12	Phospho [S186]	11	Phospho [S163]	4
B8H163	CCNA_00721	groL	60 kDa chaperonin OS=Caulobacter vibrioides (strain NA1000 / CB15N) OX=565050 GN=groL PE=2 SV=1	No	Essential	Phospho [S384]	36	ND	0	Phospho [S55]	19
A0A0H3C8B2	CCNA_02135	pgl	6-phosphogluconolactonase OS=Caulobacter vibrioides (strain NA1000 / CB15N) OX=565050 GN=pgl PE=4 SV=1	No	Nonessential	Phospho [T48]	5	Phospho [T48]	9	ND	0
A0A0H3C893	CCNA_01803	CCNA_01803	Acetyltransferase component of pyruvate dehydrogenase complex OS=Caulobacter vibrioides (strain NA1000 / CB15N) OX=565050 GN=CCNA_01803 PE=3 SV=1	No	High_Fitness_Costs	Phospho [S174]	11	ND	0	Phospho [S174; T182]	5
A0A0H3CCF5	CCNA_03504	CCNA_03504	Acyl-CoA dehydrogenase OS=Caulobacter vibrioides (strain NA1000 / CB15N) OX=565050 GN=CCNA_03504 PE=3 SV=1	No	Nonessential	Phospho [T231]	3	Phospho [Y346; S348]	4	ND	0
A0A0H3CCG5	CCNA_02572	CCNA_02572	Adenylosuccinate lyase OS=Caulobacter vibrioides (strain NA1000 / CB15N) OX=565050 GN=CCNA_02572 PE=3 SV=1	No	High_Fitness_Costs	Phospho [S266]	5	Phospho [S266]	13	Phospho [S266]	2
A0A0H3CDP4	CCNA_03560	atpD	ATP synthase subunit beta OS=Caulobacter vibrioides (strain NA1000 / CB15N) OX=565050 GN=atpD PE=3 SV=1	No	essential	Phospho [S339]	20	Phospho [T219]	25	ND	0
B8H080	CCNA_02623	ftsZ	Cell division protein FtsZ OS=Caulobacter vibrioides (strain NA1000 / CB15N) OX=565050 GN=ftsZ PE=3 SV=1	Yes	essential	ND	0	Phospho [S346]	8	Phospho [S346]	5
A0A0H3C6X4	CCNA_01543	dnaK	Chaperone protein dnaK OS=Caulobacter vibrioides (strain NA1000 / CB15N) OX=565050 GN=CCNA_01543 PE=3 SV=1	No	Nonessential	Phospho [S263]	5	Phospho [S263]	4	Phospho [S263]	1
A0A0H3C607	CCNA_00506	CCNA_00506	Cytochrome b OS=Caulobacter vibrioides (strain NA1000 / CB15N) OX=565050 GN=CCNA_00506 PE=3 SV=1	No	Nonessential	Phospho [T422]	6	ND	0	Phospho [Y28]	3
A0A0H3C2I0	CCNA_00004	coaE	Dephospho-CoA kinase OS=Caulobacter vibrioides (strain NA1000 / CB15N) OX=565050 GN=coaE PE=3 SV=1	No	Essential	Phospho [S75]	2	Phospho [S75]	2	Phospho [S75]	1
A0A0H3C529	CCNA_00343	odhB	Dihydrolipoyllysine-residue succinyltransferase component of 2-oxoglutarate dehydrogenase complex OS=Caulobacter vibrioides (strain NA1000 / CB15N) OX=565050 GN=odhB PE=3 SV=1	No	Essential	Phospho [S115]	14	Phospho [S125]	12	Phospho [S115; S125; S130; S155]	10
A0A0H3C7U0	CCNA_01596	uvrD	DNA helicase OS=Caulobacter vibrioides (strain NA1000 / CB15N) OX=565050 GN=uvrD PE=3 SV=1	No	High_Fitness_Costs	ND	0	Phospho [S704]	4	Phospho [S704]	1
B8GXM4	CCNA_00133	rlmN	Dual-specificity RNA methyltransferase RlmN OS=Caulobacter vibrioides (strain NA1000 / CB15N) OX=565050 GN=rlmN PE=3 SV=1	No	Nonessential	Phospho [S135; T150]	4	ND	0	Phospho [S2]	1
B8H2Z7	CCNA_01086	lepA	Elongation factor 4 OS=Caulobacter vibrioides (strain NA1000 / CB15N) OX=565050 GN=lepA PE=3 SV=1	No	Nonessential	Phospho [S442]	7	ND	0	Phospho [S442]	2
B8GWS2	CCNA_01999	tsf	Elongation factor Ts OS=Caulobacter vibrioides (strain NA1000 / CB15N) OX=565050 GN=tsf PE=3 SV=1	No	Essential	Phospho [S307]	13	Phospho [S307; T309]	19	Phospho [S307; T309]	11
A0A0H3CEJ3	CCNA_01298/CCNA_03303	tuf	Elongation factor Tu OS=Caulobacter vibrioides (strain NA1000 / CB15N) OX=565050 GN=tuf PE=3 SV=1	No	Nonessential	Phospho [Y47; T385]	24	ND	0	Phospho [T385]	15
A0A0H3C4L4	CCNA_00163	CCNA_00163	Exopolysaccharide transport family protein OS=Caulobacter vibrioides (strain NA1000 / CB15N) OX=565050 GN=CCNA_00163 PE=4 SV=1	No	Nonessential	Phospho [Y721; S726; Y728; Y730; Y733]	16	Phospho [Y721; Y723; S726; Y727; Y728; Y729; Y730; Y733]	20	Phospho [Y488]	3
A0A0H3C860	CCNA_01529	CCNA_01529	FlaG superfamily protein OS=Caulobacter vibrioides (strain NA1000 / CB15N) OX=565050 GN=CCNA_01529 PE=4 SV=1	No	Nonessential	Phospho [S20]	2	Phospho [S20]	1	Phospho [S20]	2
A0A0H3C6T3	CCNA_00968	CCNA_00968	Gluconate kinase OS=Caulobacter vibrioides (strain NA1000 / CB15N) OX=565050 GN=CCNA_00968 PE=4 SV=1	No	Nonessential	Phospho [S458]	2	Phospho [S458]	4	Phospho [S458]	1
A0A0H3C8P5	CCNA_01982	gltX	Glutamate--tRNA ligase OS=Caulobacter vibrioides (strain NA1000 / CB15N) OX=565050 GN=gltX PE=3 SV=1	No	Essential	Phospho [S2]	10	ND	0	Phospho [S2]	3
A0A0H3C9D7	CCNA_02047	glnA	Glutamine synthetase OS=Caulobacter vibrioides (strain NA1000 / CB15N) OX=565050 GN=glnA PE=3 SV=1	No	Essential	Phospho [Y398]	24	Phospho [Y398]	28	Phospho [Y398]	3
A0A0H3CA63	CCNA_02591	CCNA_02591	Glutaredoxin OS=Caulobacter vibrioides (strain NA1000 / CB15N) OX=565050 GN=CCNA_02591 PE=3 SV=1	No	Nonessential	Acetyl [N-Term]; Phospho [S7]	4	Acetyl [N-Term]; Phospho [S7]	5	Phospho [S7]	3
A0A0H3CD57	CCNA_03465	gcvT	Glycine cleavage system aminomethyltransferase T OS=Caulobacter vibrioides (strain NA1000 / CB15N) OX=565050 GN=gcvT PE=3 SV=1	No	Nonessential	ND	0	Phospho [S3]	15	Phospho [S3]	5
A0A0H3C4Y8	CCNA_00928	CCNA_00928	GntR family transcriptional regulator OS=Caulobacter vibrioides (strain NA1000 / CB15N) OX=565050 GN=CCNA_00928 PE=4 SV=1	No	Nonessential	ND	0	Phospho [S220]	2	Phospho [S220]	1
A0A0H3C9R3	CCNA_02088	CCNA_02088	HesB protein family OS=Caulobacter vibrioides (strain NA1000 / CB15N) OX=565050 GN=CCNA_02088 PE=3 SV=1	No	Nonessential	Phospho [S107]	2	ND	0	Phospho [S109]	3
A0A0H3CA56	CCNA_02858	HipA3	HipA-family phosphatidylinositol 3/4-kinase OS=Caulobacter vibrioides (strain NA1000 / CB15N) OX=565050 GN=CCNA_02858 PE=4 SV=1	No	Nonessential	Phospho [T170; S171]	5	Phospho [T170; S171]	11	Phospho [T170; S171]	2
A0A0H3C4H2	CCNA_00737	ileS	Isoleucine--tRNA ligase OS=Caulobacter vibrioides (strain NA1000 / CB15N) OX=565050 GN=ileS PE=3 SV=1	No	Essential	ND	0	Phospho [T716]	17	Phospho [Y718]	3
A0A0H3CCH2	CCNA_03146	CCNA_03146	M61 glycyl aminopeptidase OS=Caulobacter vibrioides (strain NA1000 / CB15N) OX=565050 GN=CCNA_03146 PE=4 SV=1	No	Nonessential	Phospho [T530]	6	Phospho [T528]	11	ND	0
A0A0H3C5V1	CCNA_00060	CCNA_00060	Mitochondrial-type Fe-S cluster assembly protein NFU OS=Caulobacter vibrioides (strain NA1000 / CB15N) OX=565050 GN=CCNA_00060 PE=4 SV=1	No	Nonessential	Phospho [S164]	9	ND	0	Phospho [S159; S164]	2
A0A0H3C9C5	CCNA_02029	nuoD	NADH-quinone oxidoreductase subunit D OS=Caulobacter vibrioides (strain NA1000 / CB15N) OX=565050 GN=nuoD PE=3 SV=1	No	essential	Phospho [T4; S6]	10	Phospho [T4]	12		0
A0A0H3CG33	CCNA_03810	CCNA_03810	Organic solvent resistance transport system ATP-binding protein OS=Caulobacter vibrioides (strain NA1000 / CB15N) OX=565050 GN=CCNA_03810 PE=4 SV=1	No	Nonessential	Phospho [S253]	4	ND	0	Phospho [T255]	1
A0A0H3CBK2	CCNA_02242	CCNA_02242	PHB granule-associated protein, phasin2 OS=Caulobacter vibrioides (strain NA1000 / CB15N) OX=565050 GN=CCNA_02242 PE=4 SV=1	Yes	Nonessential	Phospho [S18]	7	ND	0	Phospho [S18]	2
A0A0H3C6M7	CCNA_01463	CCNA_01463	Phospho-2-dehydro-3-deoxyheptonate aldolase OS=Caulobacter vibrioides (strain NA1000 / CB15N) OX=565050 GN=CCNA_01463 PE=3 SV=1	No	Nonessential	Phospho [S3; S5; T6]	2	Phospho [S3]	4	Phospho [T4]	1
A0A0H3C2P3	CCNA_00083	CCNA_00083	Phosphoglucomutase/phosphomannomutase OS=Caulobacter vibrioides (strain NA1000 / CB15N) OX=565050 GN=CCNA_00083 PE=3 SV=1	No	Nonessential	Phospho [S145]	7	Phospho [S145]	7	Phospho [S145]	3
B8GXK7	CCNA_00116	glmM	Phosphoglucosamine mutase OS=Caulobacter vibrioides (strain NA1000 / CB15N) OX=565050 GN=glmM PE=3 SV=1	No	essential	Phospho [S104]	3	Phospho [S104; S107]	6	Phospho [S104; S107]	1
B8GXP4	CCNA_00153	grpE	Protein GrpE OS=Caulobacter vibrioides (strain NA1000 / CB15N) OX=565050 GN=grpE PE=3 SV=1	Yes	essential	Phospho [S186]	10	Phospho [S186]	12	Phospho [S179; S186; T200]	2
B8H3I7	CCNA_01141	recA	Protein RecA OS=Caulobacter vibrioides (strain NA1000 / CB15N) OX=565050 GN=recA PE=3 SV=1	Yes	Nonessential	Phospho [S216]	8	Phospho [S216]	8	Phospho [S216]	3
A0A0H3CC43	CCNA_02447	CCNA_02447	PspA/IM30 family regulatory protein OS=Caulobacter vibrioides (strain NA1000 / CB15N) OX=565050 GN=CCNA_02447 PE=4 SV=1	No	Nonessential	Phospho [S158; S160; S215]	11	ND	0	Phospho [S160; S162]	5
A0A0H3CCI1	CCNA_03156	CCNA_03156	Putative periplasmic protein OS=Caulobacter vibrioides (strain NA1000 / CB15N) OX=565050 GN=CCNA_03156 PE=4 SV=1	No	Nonessential	Phospho [S98; T101]	2	Phospho [S98; T101]	7	Phospho [S98; T101]	2
B8H292	CCNA_00966	pdxH	Pyridoxine/pyridoxamine 5'-phosphate oxidase OS=Caulobacter vibrioides (strain NA1000 / CB15N) OX=565050 GN=pdxH PE=3 SV=1	No	essential	Phospho [S11]	3	ND	0	Phospho [S11; S13]	2
A0A0H3C7L8	CCNA_01538	CCNA_01538	Pyruvate, phosphate dikinase OS=Caulobacter vibrioides (strain NA1000 / CB15N) OX=565050 GN=CCNA_01538 PE=3 SV=1	No	essential	Phospho [T473; S474]	26	Phospho [T473]	27	Phospho [T473; S474]	3
A0A0H3C659	CCNA_00740	CCNA_00740	Riboflavin biosynthesis protein OS=Caulobacter vibrioides (strain NA1000 / CB15N) OX=565050 GN=CCNA_00740 PE=3 SV=1	No	essential	Phospho [T250]	2	Phospho [T250]	5	Phospho [T250; T251]	1
A0A0H3CCI2	CCNA_03545	rsfS	Ribosomal silencing factor RsfS OS=Caulobacter vibrioides (strain NA1000 / CB15N) OX=565050 GN=rsfS PE=3 SV=1	No	Nonessential	Phospho [S3; S8; S60]	6	Phospho [S3; S18; S59]	7	Phospho [T20; S22; S59]	2
A0A0H3CAV3	CCNA_03142	rpoD	RNA polymerase sigma factor RpoD OS=Caulobacter vibrioides (strain NA1000 / CB15N) OX=565050 GN=rpoD PE=3 SV=1	No	essential	Phospho [S124]	18	Phospho [S124; S589]	21	Phospho [S124]	8
A0A0H3C7V4	CCNA_01612	mreB	Rod shape-determining protein MreB OS=Caulobacter vibrioides (strain NA1000 / CB15N) OX=565050 GN=mreB PE=1 SV=1	No	essential	Phospho [S113]	10	Phospho [S113]	9	Phospho [S113]	4
A0A0H3C8A7	CCNA_01535	CCNA_01535	Single-stranded DNA-binding protein OS=Caulobacter vibrioides (strain NA1000 / CB15N) OX=565050 GN=CCNA_01535 PE=3 SV=1	Yes	essential	Phospho [S141]	6	Phospho [S151]	10	Phospho [S140]	1
A0A0H3C3C4	CCNA_00341	sucD	Succinate--CoA ligase [ADP-forming] subunit alpha OS=Caulobacter vibrioides (strain NA1000 / CB15N) OX=565050 GN=sucD PE=3 SV=1	No	essential	Phospho [S278]	7	Phospho [S257; S278; S280]	12	ND	0
A0A0H3CDZ7	CCNA_03672	CCNA_03672	Superoxide dismutase OS=Caulobacter vibrioides (strain NA1000 / CB15N) OX=565050 GN=CCNA_03672 PE=3 SV=1	No	Nonessential	Phospho [T2]	3	Phospho [T2]	6	ND	0
A0A0H3CCY8	CCNA_03310	nusG	Transcription termination/antitermination protein NusG OS=Caulobacter vibrioides (strain NA1000 / CB15N) OX=565050 GN=nusG PE=3 SV=1	No	essential	Phospho [S99]	6	Phospho [S99; S101]	10	Phospho [S99]	4
A0A0H3C5T8	CCNA_00041	infB	Translation initiation factor IF-2 OS=Caulobacter vibrioides (strain NA1000 / CB15N) OX=565050 GN=infB PE=3 SV=1	No	essential	Phospho [S24; S63; S87; S92; S185; S210]	35	Phospho [S92; S185]	30	Phospho [S24; S87; S92; S185]	15
B8GX17	CCNA_02042	tig	Trigger factor OS=Caulobacter vibrioides (strain NA1000 / CB15N) OX=565050 GN=tig PE=3 SV=2	No	High_Fitness_Costs	Phospho [S95]	25	ND	0	Phospho [S95; S96]	10
A0A0H3C437	CCNA_00237	chvI	Two-component response regulator chvI OS=Caulobacter vibrioides (strain NA1000 / CB15N) OX=565050 GN=chvI PE=4 SV=1	No	Nonessential	Phospho [S128]	3	Phospho [S128]	7	ND	0
