# Supplementary material for: A Bacterial Toxin Perturbs Intracellular Amino Acid Balance To Induce Persistence
Source: mBio. 2021 Feb 23;12(1):e03020-20. doi: 10.1128/mBio.03020-20 (PMC8545095; doi:10.1128/mBio.03020-20)
Supplement: TABLE S2 [file mbio.03020-20-st002.xlsx]

## Sheet: list of stresses
type of stress	No.	stresses	Control_Number	Working_Concentration
(PS) physical stresses	1	heat shock 37 °C	PS01	NA	30 min treatment
	2	heat shock 42 °C	PS02	NA	30 min treatment
	3	cold shock 16 °C	PS03	NA	30 min treatment
	4	cold shock 4 °C	PS04	NA	30 min treatment
	5	high pressure	PS05	NA	30 min treatment
	6	low pressure	PS06	NA	30 min treatment in a vacuum chamber
	7	Ultraviolet light	PS07	NA	254nM UV irradiation, at a distance of 3 cm from the bulb for 5 min and recover for 30 min
(PH) pH response	8	acidic condition (pH 4)	PH01	NA	30 min treatment
	9	acidic condition (pH 5.5)	PH02	NA	30 min treatment
	10	alkalic condition (pH 8)	PH03	NA	30 min treatment
	11	alkalic condition (pH 10)	PH04	NA	30 min treatment
(RE) redox stress	12	Hydrogen peroxide (H2O2)	RE01	15 mM	30 min treatment
	13	sodium periodate	RE02	10 mM	30 min treatment
	14	beta-mercaptoethanol	RE03	60 mM	30 min treatment
	15	Dithiothreitol (DTT)	RE04	60 mM	30 min treatment
(AB) antibiotic response	16	Kanamycin sulfate	AB01	5 ug/ml	30 min treatment
	17	Chloramphenicol	AB02	5 ug/ml	30 min treatment
	18	Tetracycline hydrochloride	AB03	5 ug/ml	30 min treatment
	19	Spectinomycin dihydrochloride pentahydrate	AB04	50 ug/ml	30 min treatment
	20	Gentamicin sulfate salt	AB05	5 ug/ml	30 min treatment
	21	Novobiocin	AB06	50 ug/ml	30 min treatment
	22	Rifampicin	AB07	15 μg/ml	30 min treatment
	23	MreB Perturbing Compound A22	AB08	10 μg/ml	30 min treatment
	24	Bacitracin	AB10	100 ug/ml	30 min treatment
	25	Polymyxin B sulfate	AB11	20 ug/ml	30 min treatment
	26	Fosfomycin	AB13	40 ug/ml	30 min treatment
	27	Vancomycin hydrochloride	AB15	10 ug/ml	30 min treatment
	28	Lomefloxacin	AB16	10 uM	30 min treatment
	29	Ciprofloxacin	AB19	10 ug/ml	30 min treatment
(HM) metal ions	30	Nickel (II) chloride hexahydrate	HM01	0.4 mM	30 min treatment
	31	Cobalt chloride hexahydrate	HM02	0.1 mM	30 min treatment
	32	copper (II) chloride dihydrate	HM03	0.4 mM	30 min treatment
	33	ferrous (II) sulfate heptahydrate	HM04	0.4 mM	30 min treatment
	34	Zinc sulfate heptahydrate	HM05	0.4 mM	30 min treatment
	35	Cadmium dichloride	HM08	1 ug/ml	30 min treatment
	36	Aluminum chloride hydrate	HM09	5 mM	30 min treatment
(SO) salt and osmotic stresses	37	Sodium chloride	SO01	150 mM	30 min treatment
	38	potassium chloride	SO02	150 mM	30 min treatment
	39	potassium phosphate monobasic	SO05	100 mM	30 min treatment
	40	Sodium nitrite	SO07	5 mM	30 min treatment
	41	Sodium nitrate	SO08	100 mM	30 min treatment
	42	Sodium acetate	SO09	150 mM	30 min treatment
	43	Sodium sulfate	SO10	150 mM	30 min treatment
	44	Ammonium chloride	SO12	93 mM	30 min treatment
	45	Calcium chloride	SO13	5 mM	30 min treatment
	46	Magnesium sulfate	SO14	5 mM	30 min treatment
	47	sorbitol	SO15	150 mM	30 min treatment
	48	Sucrose	SO16	150 mM	30 min treatment
(AM) anti-microbial compounds	49	sodium fluoride	AM01	15 mM	30 min treatment
	50	Sodium Chlorate	AM02	200 mM	30 min treatment
	51	Sodium Chlorite	AM03	0.5 mM	30 min treatment
	52	Sodium perchlorate monohydrate	AM04	50 mM	30 min treatment
	53	Benzethonium chloride	AM05	10 uM	30 min treatment
	54	benzoic acid	AM06	0.3 mg/ml	30 min treatment
	55	Dimethyl Sulfoxide	AM07	0.06	30 min treatment
	56	Paraquat dichloride	AM09	15 ug/ml	30 min treatment
	57	D-Cycloserine	AM11	5 ug/ml	30 min treatment
	58	D-Alanine	AM12	5 ug/ml	30 min treatment
(Nu) Nutrient starvation	59	Carbon starvation	Nu01	NA	30 min treatment
	60	Nitrogen starvation	Nu02	NA	30 min treatment
	61	cation starvation (Na+1)	Nu03	NA	30 min treatment
	62	cation starvation (K+1)	Nu04	NA	30 min treatment
	63	cation starvation (Mg+2)	Nu05	NA	30 min treatment
	64	cation starvation (Fe+2)	Nu06	NA	30 min treatment
	65	cation starvation (Ca+2)	Nu07	NA	30 min treatment
	66	ion starvation (PO4-3)	Nu09	NA	30 min treatment
Biotic stress	67	ΦCR30	BS01	NA	15 min incubation and 45 min recovery
	68	ΦCbK	BS02	NA	15 min incubation and 45 min recovery
	69	ΦCb5	BS03	NA	15 min incubation and 45 min recovery

## Sheet: qPCR
type of stress	avergae fold change
	hipB1	hipB2	hipB3
heat shock 37 °C	1.8469	2.67283	0.334467
heat shock 42 °C	21.0555	28.1177	0.363137
cold shock 16 °C	1.02066	1.36843	0.247978
cold shock 4 °C	0.900952	1.02412	0.161186
high pressure	0.684321	1.28209	0.276988
low pressure	1.46254	1.28789	0.515645
Ultraviolet light	30.6731	4.30409	7.6264
acidic condition (pH 4)	4.28587	4.49497	1.31658
acidic condition (pH 5.5)	5.99642	1.28327	1.9828
alkalic condition (pH 8)	1.53323	1.16151	0.957151
alkalic condition (pH 10)	0.948558	1.86775	0.361882
Hydrogen peroxide (H2O2)	6.24547	2.00177	2.96287
sodium periodate	2.51788	1.5556	1.89206
beta-mercaptoethanol	1.38449	1.28189	1.02968
Dithiothreitol (DTT)	1.42602	2.99506	1.05953
Kanamycin sulfate	0.89323	1.28852	0.472927
Chloramphenicol	5.49118	5.41365	3.31307
Tetracycline hydrochloride	3.3674	1.57197	0.489724
Spectinomycin dihydrochloride pentahydrate	1.1903	1.11792	0.356582
Gentamicin sulfate salt	0.776501	1.09557	0.581037
Novobiocin	0.678347	0.127092	0.299939
Rifampicin	23.0924	6.3956	2.93757
MreB Perturbing Compound A22	0.944814	3.49746	0.527711
Bacitracin	2.36322	0.774097	0.483905
Polymyxin B sulfate	2.11313	1.25933	0.456256
Fosfomycin	1.84578	0.774339	0.535779
Vancomycin hydrochloride	1.1172	1.10037	0.348672
Lomefloxacin	3.53335	0.621287	0.27926
Ciprofloxacin	0.226486	0.458356	0.18543
Nickel (II) chloride hexahydrate	0.870958	0.420267	0.285128
Cobalt chloride hexahydrate	1.18784	0.65919	0.356875
copper (II) chloride dihydrate	4.44101	3.0657	0.555536
ferrous (II) sulfate heptahydrate	0.72503	0.794698	0.122419
Zinc sulfate heptahydrate	1.72686	0.706282	0.452685
Cadmium dichloride	0.667506	0.617845	0.284227
Aluminum chloride hydrate	1.23053	1.13786	0.130842
Sodium chloride	3.67832	0.822049	0.925701
potassium chloride	8.31782	1.83779	0.455087
potassium phosphate monobasic	3.23246	1.12236	0.456959
Sodium nitrite	6.08025	2.9145	0.751781
Sodium nitrate	3.77588	2.24558	0.601405
Sodium acetate	1.33016	0.0917942	0.0575598
Sodium sulfate	9.77918	2.31427	0.259097
Ammonium chloride	4.78822	1.37431	0.769301
Calcium chloride	0.980454	0.925157	0.27109
Magnesium sulfate	1.21386	0.710952	0.249002
sorbitol	2.27547	1.25499	0.606002
Sucrose	2.8286	1.37533	0.418384
sodium fluoride	2.21106	0.904372	0.51297
Sodium Chlorate	4.76546	1.21882	0.212729
Sodium Chlorite	1.13514	1.29436	0.205457
Sodium perchlorate monohydrate	0.993542	0.508526	0.163243
Benzethonium chloride	2.36701	1.25005	0.170425
benzoic acid	1.43946	3.36199	0.260642
Dimethyl Sulfoxide	1.04793	0.765859	0.237618
Paraquat dichloride	1.56756	1.41874	0.423119
D-Cycloserine	0.769597	0.653763	0.238844
D-Alanine	0.638684	0.5277	0.170333
Carbon starvation	7.17721	9.44805	2.33542
Nitrogen starvation	9.43448	3.65295	2.05052
cation starvation (Na+1)	0.949694	1.64885	0.170308
cation starvation (K+1)	2.50945	1.84114	0.199746
cation starvation (Mg+2)	2.31855	1.30154	0.603265
cation starvation (Fe+2)	0.939162	0.732856	0.210413
cation starvation (Ca+2)	1.40726	1.57508	0.277602
ion starvation (PO4-3)	5.18472	9.25838	1.06284
ΦCR30	0.857322	0.90301	0.114003
ΦCbK	0.865206	0.881087	0.170719
ΦCb5	0.699778	0.673006	0.106457
