# Supplementary material for: A Bacterial Toxin Perturbs Intracellular Amino Acid Balance To Induce Persistence
Source: mBio. 2021 Feb 23;12(1):e03020-20. doi: 10.1128/mBio.03020-20 (PMC8545095; doi:10.1128/mBio.03020-20)
Supplement: TABLE S3 [file mbio.03020-20-st003.xlsx]

## Sheet: Strains
Caulobacter Strains
LS101	NA1000 (WT)	Lab collection
XZC2	Δlon::specR	Lab collection
XZC333	ΔhipA2	This study
XZC469	ΔGlnD	(Ronneau et al. 2016)
XZC470	ΔGlnE	(Ronneau et al. 2016)
XZC378	vanR::Pvan-HA-hipA2	This study
XZC464	ΔspoT vanR::Pvan-HA-hipA2	This study
XZC350	ΔhipA1::specR ΔhipA2 ΔhipA3	This study
XZC355	XZC333 xylX::Pxyl-hipA2-M2	This study
XZC369	XZC350 xylX::Pxyl-hipA1-M2	This Study
XZC370	XZC350 xylX::Pxyl-hipA2-M2	This study
XZC371	XZC350 xylX::Pxyl-hipA3-M2	This study
XZC375	XZC350 xylX::Pxyl-hipA1D301Q-M2	This study
XZC376	XZC350 xylX::Pxyl-hipA2D308Q-M2	This study
XZC377	XZC350 xylX::Pxyl-hipA3D326Q-M2	This study
XZC450	vanR::Pvan-HA-hipA1	This study
XZC378	vanR::Pvan-HA-hipA2	This study
XZC379	vanR::Pvan-HA-hipA3	This study
XZC456	XZC370 + pBBR5-TrpS-HA	This study
XZC457	XZC371 + pBBR5-TrpS-HA	This study
XZC426	XZC370 trpS::PtrpS-HA-trpS	This study
XZC427	XZC371 trpS::PtrpS-HA-trpS	This study
XZC465	XZC378 divJ::PdivJ-divJ-yfp	This study
XZC466	XZC464 divJ::PdivJ-divJ-yfp	This study
XZC451	glnA::PglnA-HA-glnA	This study
XZC459	XZC370 + pBBR5-GlnA-HA	This study
XZC460	XZC371 + pBBR5-GlnA-HA	This study
XZC474	wt + pBBR5-TrpS-HA	This study
XZC472	wt + pBBR5-His-HipBA2	This study
XZC473	XZC2 + pBBR5-His-HipBA2	This study
E. coli Strains
XZE308	Rosetta™(DE3)	Millipore
XZE331	XZE308 + pMAL-HipA1	This study
XZE332	XZE308 + pMAL-HipA2	This study
XZE333	XZE308 + pMAL-HipA3	This study
XZE334	XZE308 + pMAL-c5x	This study
XZE360	XZE308 + pET28b-TrpS	This study
XZE379	XZE308 + pET28b-TrpS210A	This study
XZE382	XZE308 + pET28b-GlnD	This study
XZE383	XZE308 + pET28b-GlnE	This study

## Sheet: Oligonucleotides
	Primers for Gibson Assembly of Gene Deletions in pNPTS138 Vector
ORZ1582	GAAGCCGGCTGGCGCCAAGCTTatagagcaccgtctgcacc	5_F_UTR_2320
ORZ1583	cagaccccgtagaaaagatcTTACTCGCCTGTGACACCG	5_R_UTR_2320
ORZ1584	gacccaagtaccgccaccTAAagtcttctgacttggggcgatag	3_F_UTR_2320
ORZ1585	CGTCACGGCCGAAGCTAGCGAATTCcttcgaccgcgccg	3_R_UTR_2320
ORZ1473	GAAGCCGGCTGGCGCCAAGCTTgcctgcaagccaagctgctgc	5_F_UTR_FlhA
ORZ1474	cagaccccgtagaaaagatcCTAGGCCATtcggaaccttgaaccgg	5_R_UTR_FlhA
ORZ1475	gacccaagtaccgccaccTAAggggaatgcggacgatttttcgcag	3_F_UTR_FlhA
ORZ1476	CGTCACGGCCGAAGCTAGCGAATTCagcgggttcccgcgtcgg	3_R_UTR_FlhA
ORZ1477	GAAGCCGGCTGGCGCCAAGCTTggctgacgcttcagctctgcgcg	5_F_UTR_FlhB
ORZ1478	cagaccccgtagaaaagatcTTACGCCATgctcgccccctaggtg	5_R_UTR_FlhB
ORZ1479	gacccaagtaccgccaccTAAgccacattctccagaaaactgacctagcc	3_F_UTR_FlhB
ORZ1480	CGTCACGGCCGAAGCTAGCGAATTCtctgcttctgctcggacacgtcgatc	3_R_UTR_FlhB
ORZ1400	gatcttttctacggggtctgacgc	F_gentamycin
ORZ1401	ttaggtggcggtacttgggtcgatatc	R_gentamycin
	Primers for Over-expression in pXGFPN-5
ORZ1801	CGAGTTTTGGGGAGACGACCATatgGTCATGAACGGCAGTGAAGCG	F_NrdA_pXGFPN_5
ORZ1802	cggtacgcgtaacgttcgaattcTTACTGGCAGGCCAGGCACTC	R_NrdA_pXGFPN_5
ORZ1614	CGAGTTTTGGGGAGACGACCATatgAAGTTCGGGCCGGAAAC	F_CcrM_pXGFPN_5
ORZ1615	cggtacgcgtaacgttcgaattcTCAGTTCATCCCCGCCCGCAC	R_CcrM_pXGFPN_5
ORZ1664	CGAGTTTTGGGGAGACGACCATATGATGTCCGAACTACGTACGCTTCCTG	F_Lon_pXGFPN_5
ORZ1566	cggtacgcgtaacgttcgaattCTTAGTGCGTCAGCATGGCGTC	R_Lon_pXGFPN_5
	Primers for Depletion in pXMCS-5
ORZ1580	ctcgagttttggggagacgaccaTATGTTGGTCATGAACGGCAGTG	F_NrdA_XMCS_5
ORZ1581	ctagaactagtggatcccccgggcTGCAGtcaTTAGAGGTCTGGCCCTGGC	R_NrdA_truncation_XMCS_5
	Primers for pBXMCS-2
ORZ1750	gaattcttgctgcgcaacccaagtg	F_pBXMCS_2
ORZ1751	cttgtcgtcgtcgtccttgtagtccatatggtcgtctccccaaaactcgag	R_pBCXMCS_2_M2
ORZ1894	tacaaggacgacgacgacaagGGCAGCAGCCATCATCATCATC	F_M2_titin
ORZ1895	tgggttgcgcagcaagaattcTTACACCGCTTCTGGTGCCGGAAACC	R_ß20_titin
